# Supplementary material for: Fibroblast-Derived Small Extracellular Vesicles Promote M2 Macrophage Polarization and PD-L1 Upregulation in Mycosis Fungoides
Source: Cancers (Basel). 2026 Jul 2;18(13):2140. doi: 10.3390/cancers18132140 (PMC13360305; doi:10.3390/cancers18132140)
Supplement: Supplementary file 1 [file cancers-18-02140-s001.zip]

Archive with 1 entries (1 files):
- cancers-4312905-supplementary.pdf
